# Supplementary material for: The Apparent Diffusion Coefficient of Diffusion-Weighted Whole-Body Magnetic Resonance Imaging Affects the Survival of Multiple Myeloma Independently
Source: Front Oncol. 2022 Mar 4;12:780078. doi: 10.3389/fonc.2022.780078 (PMC8931198; doi:10.3389/fonc.2022.780078)
Supplement: Supplementary file 1 [file Table_1.xls]

## Sheet: 生存分析1
PFS	Recurrence	OS	Death	Age	Gender	RISS	Immunophenotype	Treatment outcome	Albumin	β2-MG	LDH	P53 deletion	RB1 deletion	q21 amplification	IGH rearrangement	ADC	dropp out
90	1	100	1	52	1	1	3	3	29.2	27.28	300	0	0	0	0	0.4435	0
	0	29	0	66	1	3	4	2	35.5	1.58	337	0	0	0	1	1.3926	1
13	1	19	1	70	2	3	5	6	39.6	3.28	282	0	0	0	0	1.3914	0
	0	15	1	80	1	3	6	1	37.3	2.6	233	0	0	0	1	1.3887	0
19	1	31	0	62	2	2	4	3	40.7	26	227	0	0	0	0	1.383	1
53	1	71	1	50	1	1	4	2	37.8	2.65	245	1	0	0	0	1.381	0
12	1	37	1	58	1	2	7	1	29.5	2.93	246	0	0	0	0	1.3789	0
	0	30	0	61	1	2	7	3	34.5	5.76	256	0	0	0	0	1.355	1
21	1	33	1	50	2	2	3	3	33	6.15	299	0	0	0	0	1.3543	0
14	1	38	1	56	2	2	5	1	36.9	1.91	372	0	0	0	0	1.352	0
11	1	29	1	69	2	2	6	6	36.8	5.4	318	0	0	0	0	1.303	0
9	1	14	0	61	1	3	3	2	39.7	6.45	267	0	0	0	1	1.301	1
20	1	30	1	55	1	3	5	1	27.3	1.57	161	0	1	1	1	1.288	0
23	1	40	1	59	2	2	5	1	30.8	2.95	273	0	0	0	0	1.2876	0
10	1	14	1	70	1	3	4	6	33.1	5.55	283	1	1	1	1	1.2817	0
	1	25	1	66	1	2	1	6	44.9	6.96	268	0	0	0	1	1.274	0
25	1	39	1	66	1	2	3	1	34.9	4.51	288	0	0	0	0	1.271	0
5	1	6	1	71	1	3	6	1	38.3	3.15	268	0	0	0	1	0.767	0
	0	25	1	74	2	3	4	6	32	2.65	335	0	0	0	0	1.267	0
27	1	36	1	66	2	2	4	5	29.5	6.83	269	0	0	0	0	1.26	0
	0	10	1	54	1	3	2	6	33.4	2.87	255	0	0	0	1	1.258	0
10	1	25	1	57	1	2	5	1	42	2.52	159	1	0	0	0	1.2558	0
36	1	42	1	59	1	2	3	3	35.4	3.19	298	0	0	0	0	1.252	0
28	1	36	1	50	1	2	3	3	39.1	2.14	267	0	0	0	0	1.2468	0
	0	26	1	65	2	3	1	4	28.2	6.32	295	0	0	0	1	1.2462	0
	0	56	1	63	1	2	1	1	37	4.43	275	0	0	0	0	1.2405	0
18	1	33	1	67	1	3	3	1	33.2	5.07	99	0	0	0	0	0.8388	0
16	1	25	1	71	1	3	4	1	45.5	2.95	320	0	0	0	1	1.238	0
17	1	22	1	77	2	3	6	3	32.4	2.6	315	0	1	1	0	1.2289	0
29	1	32	1	44	1	3	5	3	41.1	6.07	157	0	0	0	0	1.2203	0
37	1	42	1	68	1	2	7	3	30.9	2.43	248	0	0	0	0	0.3455	0
16	1	27	1	59	2	3	3	1	29.8	3.07	249	0	0	0	0	1.209	0
30	1	39	1	57	1	2	2	2	39.9	6.04	153	0	1	1	0	1.208	0
22	1		0	65	2	3	6	4	34	4	280	0	0	1	0	1.205	1
35	1	42	1	79	1	2	7	3	29.4	5.89	295	0	0	0	0	0.6674	0
	0	8	0	49	1	3	4	6	30.4	2.5	167	1	0	1	0	1.2002	1
62	1	76	1	76	1	2	5	2	43.8	2.25	226	0	0	0	0	1.2002	0
27	0	36	1	48	2	2	3	3	32.6	3.96	296	0	0	0	0	1.2	0
34	1	36	1	50	1	2	3	6	38.4	5.42	228	0	0	0	0	1.1992	0
33	1	37	1	61	2	3	4	1	39.4	3.13	278	0	0	0	0	1.198	0
	0	20	1	48	2	3	3	3	38.1	22.84	274	0	1	0	0	1.198	0
29	1	93	1	50	2	2	5	3	37.5	6.32	111	0	0	0	0	1.196	0
26	1	30	1	70	2	2	3	1	33.4	5.71	176	0	0	0	0	1.1934	0
14	1	25	1	68	2	3	6	1	36	3.62	297	1	0	0	0	1.193	0
16	1	26	1	66	2	2	3	1	40.9	7.5	328	0	0	0	0	1.1922	0
21	1	29	1	55	1	2	3	1	42.5	2.89	215	0	1	1	0	1.19	0
56	1	69	1	45	2	2	3	2	31.8	3.02	273	0	1	1	0	0.5663	0
	0	66	1	65	1	2	1	3	36.1	2.53	188	0	0	0	0	1.187	0
38	1	49	1	52	1	3	7	3	28.4	5.57	281	0	1	1	1	1.1807	0
28	1	48	1	42	2	1	2	2	31.8	6.87	299	0	0	0	0	1.1742	0
17	1	20	1	57	2	2	6	3	33.5	1.57	296	1	0	0	0	1.168	0
	0	19	1	64	1	3	7	6	29.3	2.5	345	0	0	0	0	0.3554	0
22	1	39	1	62	1	2	4	3	40.2	3.24	381	0	0	0	0	1.165	0
9	0	16	1	71	1	3	6	5	21.3	6.33	287	1	0	0	0	1.1561	0
21	1	47	1	59	1	2	4	1	51.4	2.75	269	0	0	0	0	1.154	0
8	1	17	1	75	1	2	4	5	30.2	5.65	253	0	0	0	0	1.1518	0
15	1	15	1	69	2	2	3	6	25.1	6.53	283	0	0	0	0	0.6321	0
	0	5	0	50	1	3	7	3	42.8	5.21	399	0	0	0	1	1.1497	1
42	1	59	1	50	2	2	6	4	31	1.54	456	0	0	0	0	0.6575	0
28	1	49	1	59	1	2	3	1	25.7	5.57	266	0	0	0	0	1.144	0
28	1	45	1	49	2	2	6	1	32.6	8.32	181	0	0	0	0	1.1432	0
36	1	68	1	62	1	1	7	1	37.1	2.35	246	0	0	0	0	1.1395	0
17	1	25	1	80	1	3	3	5	26.6	2.98	264	0	0	0	0	1.1367	0
	0	40	0	49	1	3	5	2	38.2	2.38	285	0	0	0	0	1.1356	1
25	1	29	1	62	1	2	4	3	49.9	3.41	149	0	0	0	0	1.1333	0
6	1	27	1	69	2	3	3	1	32.4	3.23	281	1	0	0	1	1.1333	0
	0	5	1	72	1	3	3	6	34.6	2.82	393	0	1	1	1	1.1307	0
23	1	43	1	49	1	2	3	3	38.6	2.83	184	0	0	0	0	1.1307	0
75	1	90	0	49	2	2	4	4	45.1	3.05	493	0	1	1	1	1.1303	1
32	1	37	1	62	1	3	6	4	32.5	2.59	280	0	0	1	1	1.129	0
9	1	19	1	76	2	3	5	6	37.3	3.44	374	1	0	0	0	1.1255	0
42	1	37	1	46	1	2	5	1	31.4	3.09	249	0	0	0	0	1.1243	0
	0	8	1	69	1	2	6	1	38.5	2.97	269	0	0	0	0	1.1209	0
7	1	16	1	69	1	2	3	5	39.9	2.56	425	0	0	0	1	1.1201	0
25	1	29	1	61	2	3	4	1	34	2.85	300	0	0	0	0	1.1199	0
57	1	60	1	53	1	1	4	4	24.1	3.16	273	0	0	0	0	1.1181	0
11	1	14	1	60	2	2	3	2	42.6	3.09	119	1	0	0	0	1.1138	0
35	1	56	1	55	1	2	3	4	33.6	3.27	341	0	0	0	0	1.113	0
83	1	94	1	50	1	1	5	2	36.7	2.56	466	1	0	0	0	1.1126	0
	0	-6	0	56	2	2	6	6	38.3	3.27	240	0	0	0	0	1.108	1
41	1	50	1	52	1	2	7	4	32	6.18	427	1	1	1	0	1.1067	0
29	1	30	1	50	2	2	5	2	35	2.65	242	0	0	0	0	1.1059	0
	0	7	1	49	1	3	3	1	27.8	1.51	276	0	0	1	1	1.101	0
21	1	36	1	67	2	1	5	4	21.2	2.11	354	0	0	0	0	1.1006	0
17	1	26	1	64	1	3	4	5	31.4	2.87	301	0	0	0	1	1.1005	0
26	1	30	1	57	2	2	3	3	37.2	2.98	225	0	0	0	0	1.1003	0
34	0	48	1	65	1	2	3	1	34.8	6.47	420	0	1	1	1	1.0987	0
56	1	83	1	63	1	2	3	3	37.1	5.62	400	0	0	0	0	1.0904	0
22	1	30	1	54	2	3	6	1	32.9	5.65	265	0	1	1	0	1.0896	0
37	1	67	1	55	2	2	3	2	35.3	2.74	317	0	0	0	0	1.0893	0
18	1	20	1	75	1	3	3	2	38.7	5.75	156	0	0	1	0	1.089	0
	0	15	1	67	1	3	7	1	35.1	3.09	215	0	0	0	0	1.088	0
40	0	88	1	65	1	2	3	2	41.3	3.38	225	0	0	0	0	1.0864	0
30	1	47	1	64	2	2	3	1	28.8	2.89	387	0	1	1	1	1.0849	0
24	1	30	1	67	1	2	6	1	27.1	5.78	104	0	0	0	0	1.084	0
13	1	20	1	45	1	2	5	3	25.3	6.49	290	1	0	0	0	0.9003	0
20	1	25	1	61	1	2	3	3	38.9	3.16	269	0	0	0	0	1.076	0
	0	12	1	63	1	2	3	5	17.3	2.5	475	0	0	0	1	1.067	0
33	1	38	0	69	2	3	6	3	43	2.86	324	0	0	0	1	1.0567	1
9	1	16	1	70	2	3	3	5	36.55	3.06	304	0	0	0	0	1.05	0
	0	8	1	55	2	3	5	6	39.1	2.43	225	0	1	1	1	1.0409	0
15	1	17	1	66	2	2	3	1	40.7	2.87	240	1	1	0	1	1.0389	0
10	1	15	1	71	2	3	5	5	33.9	3.31	235	0	0	0	1	0.3465	0
73	1	82	1	59	1	2	2	2	25.7	2.72	293	0	1	0	0	1.0134	0
48	1	64	1	64	1	2	7	4	31	5.94	396	0	0	0	0	1.012	0
34	1	43	1	60	2	2	3	1	49.6	287	246	0	0	1	1	1.009	0
55	1	60	1	58	2	2	5	1	38.6	5.92	325	0	0	0	0	1.0087	0
44	1	59	1	43	2	2	2	3	39.3	7.05	226	0	0	0	0	1.007	0
17	1	21	1	60	1	3	3	6	47.3	2.72	499	0	0	0	0	1.0056	0
	0	10	1	59	1	2	3	3	39.1	5.28	309	0	0	0	0	0.5347	0
30	1	39	0	70	2	2	4	2	35.6	8.31	331	0	1	0	1	1.005	1
30	1	39	1	63	1	2	6	1	37.9	3.62	429	0	0	0	0	1.004	0
14	1	17	1	70	1	2	4	1	38.9	3.98	167	1	0	0	0	1.0021	0
	0	33	1	54	2	3	6	3	43.5	9.29	180	1	1	0	0	1.002	0
30	1	44	1	74	1	2	4	1	56.7	4.09	229	0	0	0	0	1.0017	0
54	0	58	1	52	1	2	3	3	39.5	4.22	387	0	0	0	0	1.001	0
32	1	41	1	68	2	2	4	3	39.4	4.58	236	0	0	0	0	1.0008	0
80	1	94	1	63	1	1	5	1	38.5	9.09	278	0	0	0	0	1.0001	0
31	1	35	1	61	1	2	5	5	44.5	3.09	256	0	1	0	0	1	0
31	1	57	1	72	1	2	6	1	50.2	3.78	248	0	0	0	0	0.9997	0
9	1	15	1	72	2	2	6	1	36.5	4.07	259	1	0	0	0	0.9994	0
24	1	35	1	61	2	3	7	1	28.5	4.43	279	1	1	0	0	0.9992	0
45	1	47	1	49	2	2	4	2	29	8.89	207	0	0	0	0	0.9982	0
54	1	65	1	65	2	2	4	3	25.1	3.85	236	0	0	0	0	0.998	0
	0	9	1	69	2	3	3	5	33	3.55	401	0	0	0	0	0.997	0
	1		1	63	2	3	3	5	38.7	1.9	102	0	0	0	0	0.9966	0
43	1	54	1	53	1	3	3	3	50.9	7.09	243	1	0	0	0	0.995	0
31	1	36	1	50	1	3	6	3	32.8	5.8	231	0	0	0	0	0.9948	0
36	1	50	1	50	2	2	6	1	28.2	6.28	218	0	0	0	0	0.9933	0
32	1	52	1	51	2	2	1	1	38.7	8.87	205	0	0	0	0	0.993	0
10	1	16	1	50	1	3	3	2	36.9	9.29	212	0	0	0	1	0.991	0
27	1	33	1	45	1	2	4	2	25.8	6.41	275	0	0	0	1	0.991	0
30	0	48	1	49	2	2	4	1	27.8	2.3	266	0	0	0	0	0.991	0
15	1	20	1	70	1	3	7	5	28.7	3.13	289	1	0	0	0	0.9904	0
33	1	34	1	53	2	2	3	1	36.9	6.41	292	0	0	0	0	0.99	0
24	1	94	1	87	1	3	2	2	13.6	2.92	225	0	1	0	0	0.989	0
25	1	39	1	60	1	1	4	4	26.6	4.74	264	0	0	0	0	0.9888	0
	0	30	1	59	1	2	3	2	30.7	6.06	276	1	0	0	0	0.988	0
26	1	33	1	77	2	3	3	5	23	5.94	284	0	0	0	0	0.987	0
21	1	30	1	82	1	3	4	5	24.7	6.43	247	0	0	0	0	1.485	0
4	1	5	1	71	2	3	5	5	23.6	3.76	249	1	1	0	1	0.97	0
27	1	76	0	52	2	2	3	1	31.8	7.87	259	0	0	0	0	0.964	1
20	1	36	1	78	1	3	1	3	46.8	2.79	277	0	1	1	1	0.9567	0
34	1	36	1	45	1	2	3	3	29.7	6.27	281	0	0	0	0	0.9556	0
33	1	49	1	69	1	2	3	3	28.9	6.04	293	0	0	0	0	0.9498	0
46	1	50	0	55	2	2	6	2	33.4	7.35	293	0	1	0	0	0.9445	1
24	1	26	1	55	2	2	3	2	38.2	5.67	149	0	0	0	0	0.943	0
55	1	95	0	50	1	1	6	1	20.1	6.15	220	0	0	0	0	0.9361	1
40	1	44	1	54	2	2	6	3	48.6	2.49	241	0	0	0	0	0.334	0
	0	26	1	60	2	3	5	5	29.4	5.46	293	1	0	0	0	0.9312	0
	0	52	1	60	1	2	1	1	33.8	5.85	285	0	0	0	0	0.9224	0
39	1	59	1	51	2	2	1	4	34.7	6.76	273	0	0	0	0	0.916	0
14	1	25	1	71	2	2	6	5	31.7	6.37	248	1	0	0	0	0.9107	0
23	0	43	1	43	1	2	3	1	28.8	5.88	146	1	0	0	0	0.9097	0
33	1	53	1	56	1	2	1	1	40.2	3.78	291	0	0	0	0	0.909	0
	0	28	1	55	1	1	2	1	35.9	3.09	282	0	0	0	0	0.908	0
22	1	34	1	58	2	2	1	1	38.7	1.75	278	0	0	0	0	0.906	0
43	1	50	1	62	2	2	3	1	35.7	6.17	274	1	0	0	0	0.906	0
13	1	75	0	45	1	2	6	1	38.5	3.55	276	0	1	1	0	0.9053	1
40	1	58	1	47	1	2	2	3	22.6	7.67	303	0	0	0	0	0.904	0
20	1	45	1	64	2	1	2	2	44.3	6.49	102	1	0	0	0	0.904	0
35	1	35	1	60	2	2	6	1	45.8	1.54	239	0	0	0	0	0.9013	0
	0	31	1	66	1	2	3	4	36.1	4.11	288	1	0	0	0	0.9008	0
45	1	55	1	67	1	2	3	1	39.6	3.32	398	0	0	1	1	0.9003	0
47	1	58	1	63	1	2	6	1	43.7	1.87	164	0	0	0	0	0.8991	0
50	1	62	1	45	1	2	3	1	38.9	5.37	284	0	1	1	1	0.8974	0
	0	17	1	60	2	3	5	1	39.3	2.45	278	0	0	0	0	0.8964	0
	0	3	0	60	2	3	3	2	44.6	1.66	267	0	0	0	1	0.8963	1
50	1	56	1	66	1	2	5	2	30.7	3.69	205	0	1	1	1	0.896	0
	0	37	1	49	1	3	3	1	25.3	4.37	294	0	0	0	0	0.8956	0
30	1	36	1	54	1	2	3	1	40.9	3.92	263	0	1	1	1	0.8909	0
20	1	39	1	59	1	2	2	1	29.7	6.37	269	0	0	0	0	0.89	0
41	1	46	1	62	2	3	3	1	37.6	2.95	375	0	1	0	0	0.89	0
54	1	54	1	76	1	3	1	2	29	4.94	326	0	0	0	0	0.8898	0
32	1	41	1	60	1	3	1	2	33.8	7.22	291	0	1	0	0	0.889	0
43	1	50	1	60	1	2	3	1	34.7	5.66	173	0	0	0	0	0.889	0
42	1	51	1	53	1	2	4	1	40.5	2.54	295	1	0	0	0	0.8889	0
47	1	58	1	62	2	2	3	3	38.8	2.69	234	0	0	0	0	0.887	0
42	1	52	1	65	1	2	2	1	24.3	6.32	222	1	1	1	1	0.8856	0
35	1	43	1	55	2	1	4	4	33.6	6.15	380	0	0	0	0	0.885	0
	0	78	1	68	1	1	1	4	24.1	5.96	296	0	0	0	0	0.8833	0
49	1	56	1	85	2	2	2	1	32.6	7.43	302	0	0	0	0	0.8812	0
41	1	47	1	78	2	3	1	4	39.8	5.79	326	0	0	0	0	0.877	0
9	1	31	1	76	1	3	3	3	43.7	6.07	343	1	1	1	0	0.8745	0
29	1	36	1	70	1	2	3	3	27.8	2.8	307	1	1	1	1	0.867	0
50	1	59	1	49	1	2	7	1	30.8	5.87	268	0	1	1	0	0.8668	0
43	1	53	1	49	2	3	4	2	29.2	2.93	319	0	0	0	0	0.8667	0
15	1	45	1	60	1	2	2	4	44.6	5.61	204	1	0	0	0	0.8667	0
32	1	52	1	56	1	2	4	2	25.4	2.45	195	0	0	0	0	0.8593	0
41	1	51	1	51	1	2	6	2	34	6.39	295	0	0	0	0	0.859	0
40	1	48	1	65	2	3	6	3	42.1	5.94	133	0	0	0	0	0.8554	0
21	1	27	1	53	1	3	3	1	39.8	6.78	464	0	0	0	0	0.8515	0
23	1	43	1	61	1	3	4	1	38.6	2.12	239	0	0	0	0	0.8502	0
45	1	58	1	79	2	2	3	3	39.5	3.25	145	0	0	0	0	0.8501	0
27	1	36	1	55	1	2	6	1	40.8	6.09	196	1	0	0	0	0.8495	0
40	1	44	1	57	2	2	6	3	23.9	8.32	243	0	0	0	0	0.849	0
40	1	57	1	48	1	2	7	3	44.5	9.18	416	0	0	0	0	0.8483	0
37	1	67	1	50	1	3	6	1	40.5	6.09	134	0	0	1	0	0.8456	0
	0	39	0	63	2	3	5	4	34.8	4.12	212	0	0	0	0	0.8447	1
40	1	45	1	44	2	2	6	1	31.8	6.32	188	0	0	0	0	0.8439	0
49	1	55	1	63	1	1	4	1	37	6.57	276	0	0	0	0	0.8433	0
30	1	52	1	48	1	3	2	1	42.9	7.28	290	0	0	0	0	0.8388	0
27	1	47	1	55	1	2	6	4	36.7	13.41	275	0	0	0	0	0.8336	0
22	1	30	1	79	2	3	4	3	44.8	2.85	235	1	0	0	1	0.8333	0
40	0	47	1	67	2	2	3	2	39.6	1.78	212	0	0	1	1	0.8299	0
46	1	52	1	53	2	2	2	1	38.5	6.56	205	1	0	0	0	0.8296	0
49	1	48	1	69	2	2	3	2	37.9	2.13	236	0	0	0	0	0.8221	0
26	1	33	1	58	2	2	6	3	38.6	5.69	304	0	0	0	0	0.8143	0
59	0	94	0	65	2	2	7	3	21.2	4.98	309	0	0	0	0	0.8135	1
25	1	26	1	62	1	3	3	1	48.6	3.22	314	1	1	0	0	0.8099	0
27	1	47	1	64	1	2	4	1	29.4	7.46	115	0	0	0	1	0.809	0
44	1	53	1	53	2	2	1	2	41.9	2.78	223	0	0	0	0	0.808	0
70	1	74	0	48	2	2	4	4	29.4	2.4	321	1	0	0	0	0.802	1
38	1	45	1	60	2	2	4	1	36.9	2.9	324	0	0	0	0	0.802	0
37	1	40	1	52	1	2	6	1	30.4	3.41	136	0	0	0	0	0.802	0
31	1	43	1	69	1	2	3	1	34.9	6.98	209	0	0	0	0	0.801	0
28	1	26	1	65	2	2	3	3	25.6	5.89	201	0	0	0	0	0.801	0
30	1	60	1	66	1	3	1	4	28.7	6.06	200	0	0	0	1	0.8	0
31	0	61	1	51	1	3	2	1	33.5	3.55	234	0	1	0	0	0.7999	0
20	1	47	1	61	2	2	4	1	43.8	3.65	201	1	0	0	0	0.7998	0
22	1	36	1	68	2	3	5	4	35.6	6.49	444	0	0	0	0	0.7995	0
28	1	26	1	53	2	3	3	3	42.8	5.28	228	0	0	0	0	0.799	0
35	1	47	1	67	1	2	3	4	41.7	1.53	233	1	0	0	0	0.799	0
29	1	36	1	71	1	2	4	4	28.4	4.42	264	0	0	0	0	0.7984	0
21	1	29	1	59	1	3	5	2	36.9	13.42	215	1	0	1	0	0.7912	0
47	1	49	1	59	2	2	5	1	33.6	3.58	324	1	1	1	0	0.7901	0
23	1	56	1	64	2	2	3	1	29	6.18	406	0	0	0	0	0.7895	0
30	1	50	1	69	1	3	1	2	34.8	7.67	416	0	1	1	0	0.7895	0
37	1	40	1	70	1	2	4	5	30.6	8.68	259	0	0	0	0	0.789	0
24	0	40	1	69	2	2	4	4	38.8	2.8	218	0	0	0	0	0.789	0
59	1	66	1	68	1	3	6	1	34.7	5.75	221	0	1	1	0	0.7882	0
54	1	56	1	60	1	2	3	2	30.3	3.18	237	0	0	0	0	0.788	0
20	1	30	1	68	1	2	7	4	31.7	21.75	239	1	0	0	0	0.7789	0
	0	57	1	59	2	2	4	3	37.4	4.4	256	0	0	0	0	0.775	0
48	1	63	1	49	2	2	5	4	43.7	2.37	262	0	0	0	0	0.774	0
	0	46	1	39	2	2	3	3	40.9	1.09	306	0	0	0	0	0.768	0
39	1	59	1	45	1	2	3	2	32.7	8.45	249	0	0	0	0	0.764	0
43	1	53	1	60	1	2	1	1	38.8	6.37	167	0	0	0	0	0.759	0
48	1	64	1	60	2	3	2	2	37.9	3.84	235	0	0	1	1	0.7582	0
45	1	59	1	63	1	3	7	3	39.2	4.29	242	1	0	0	0	0.7555	0
48	1	61	1	54	1	1	2	1	33.7	6.34	254	0	0	0	0	0.745	0
42	1	62	1	78	2	1	4	2	44.3	4.87	224	0	0	0	0	0.745	0
47	1	64	1	43	1	2	3	2	30.7	3.76	283	0	0	0	0	0.7445	0
10	1	16	1	60	2	2	3	4	33.4	3.73	265	0	0	0	0	0.7439	0
46	1	58	1	59	1	2	2	1	36.8	7.05	292	0	0	0	0	0.739	0
47	1	50	1	61	2	3	3	3	32.2	6.18	267	1	0	1	1	0.7345	0
41	1	59	1	66	1	2	7	2	39.5	4.86	163	0	0	0	0	0.732	0
21	1	30	1	73	2	2	3	2	39	4.84	245	1	0	0	0	0.7233	0
29	1	37	1	48	1	2	4	2	33.3	9.38	176	0	0	0	0	0.7211	0
33	1	36	1	49	1	3	4	4	33.6	6.17	409	0	0	0	1	0.72	0
11	1	25	1	40	2	3	5	2	38.8	4.55	321	0	0	0	1	0.717	0
43	1	68	1	58	2	2	4	1	39.9	2.27	378	0	0	0	0	0.7134	0
37	1	57	1	59	1	2	6	2	47.6	1.56	183	0	0	0	0	0.7112	0
74	0	84	0	71	1	2	7	1	40.7	2.72	291	0	0	0	0	0.709	1
30	1	36	1	55	1	3	3	1	38.4	3.2	374	0	0	1	1	0.709	0
46	1	67	1	60	1	2	2	2	46.7	3.34	183	0	0	0	0	0.705	0
21	1	60	0	70	1	1	3	5	38.9	4.67	392	1	0	0	0	0.705	1
	0	30	0	75	1	3	3	4	31.2	6.26	299	0	0	1	1	0.7033	1
	0	5	1	52	1	2	7	5	39.4	3.42	404	1	1	1	0	0.703	0
44	1	59	1	42	1	2	4	3	49.1	2.25	276	0	1	0	0	0.7014	0
48	1	59	1	48	2	2	6	3	26.1	7.27	256	1	0	0	0	0.7001	0
48	1	68	1	74	2	2	1	1	37.7	2.98	288	0	0	0	0	0.6955	0
34	1	48	1	60	1	2	4	2	32.4	2.64	435	0	0	0	0	0.6922	0
49	0	64	1	60	1	2	2	2	35.9	1.74	304	1	0	0	0	0.6921	0
48	1	64	1	70	2	1	3	2	46.7	2.23	366	1	0	0	0	0.69	0
66	1	70	1	52	1	2	3	1	34.4	5.46	179	0	0	0	0	0.689	0
53	1	63	1	67	2	2	4	1	45.4	5.43	180	0	0	0	0	0.6804	0
42	1	62	1	68	1	1	2	1	39.9	3.22	290	0	0	0	0	0.6779	0
56	1	61	1	60	2	2	4	2	40.9	3.12	242	1	0	0	0	0.6771	0
38	1	48	1	49	1	2	3	4	38.4	7.41	249	0	1	1	0	0.6767	0
30	1	60	1	56	2	2	1	1	37.5	2.5	269	1	1	0	0	0.6764	0
41	1	61	1	49	1	2	3	3	33.7	7.49	265	0	0	0	0	0.675	0
64	1	68	1	59	2	2	1	4	32.8	1.81	378	1	0	0	0	0.672	0
45	1	56	1	72	2	2	3	4	38.8	4.72	490	0	1	1	1	0.669	0
		58	1	57	1	1	1	4	37.8	2.63	292	0	0	0	0	0.667	0
78	1	90	1	59	1	2	4	3	35.2	3.22	255	0	0	0	0	0.6667	0
53	1	69	1	59	2	2	6	3	31.5	6.74	519	0	0	0	0	0.665	0
	0	37	1	59	2	3	4	1	25.9	2.97	320	0	0	0	0	0.6602	0
8	1	16	1	66	1	3	7	5	38.3	3.45	267	1	0	0	0	0.6592	0
21	1	61	1	75	1	3	6	2	16.4	2.79	272	0	0	0	0	0.658	0
	0	69	1	72	2	3	6	2	44.8	2.61	284	1	1	1	0	0.655	0
23	1	36	1	56	1	2	3	2	27.8	3.28	255	0	0	0	0	0.6545	0
47	1	67	1	69	1	2	2	2	38.6	4.82	277	0	0	0	0	0.654	0
69	1	83	1	58	2	2	7	3	42.6	1.66	146	0	0	0	0	0.654	0
38	1	58	1	57	1	2	3	4	28.8	7.38	267	0	0	0	0	0.6533	0
86	1	78	1	73	1	2	7	3	37.4	5.44	304	0	0	0	0	0.651	0
34	1	49	1	81	1	2	3	2	38.6	3.64	272	0	1	0	0	0.6465	0
58	1	67	1	51	2	3	3	3	32.9	1.88	228	0	0	0	0	0.643	0
	0	29	1	54	1	3	2	1	20.1	4.96	336	1	0	0	0	0.643	0
55	1	69	1	66	1	2	6	1	48.1	3.12	206	0	0	0	0	0.6413	0
45	1	58	1	43	2	2	3	5	35.3	5.33	136	1	0	0	0	0.6398	0
44	1	61	1	64	1	2	1	3	41.5	1.6	228	0	0	0	0	0.6396	0
41	1	61	1	54	2	2	2	1	34.5	7.5	388	0	0	0	0	0.6333	0
37	1	50	1	65	2	2	7	2	25.7	4.55	290	0	0	0	0	0.632	0
	0	18	1	65	1	3	2	6	41.7	6.18	178	0	0	0	1	0.6307	0
58	1	69	1	66	1	2	3	2	37.9	4.74	289	0	0	0	0	0.628	0
54	1	69	1	67	2	3	1	1	37.5	2.5	306	1	0	0	0	0.623	0
41	1	60	1	59	1	2	4	4	33.8	1.41	243	0	0	0	0	0.617	0
53	1	76	1	90	2	2	3	1	30.3	2.95	483	1	0	0	0	0.616	0
58	0	69	1	69	2	2	2	1	37.6	1.92	174	0	0	0	0	0.609	0
	0	59	1	54	2	3	6	2	41.4	2.26	382	0	0	0	0	0.609	0
62	1	78	1	78	2	2	3	3	38.9	2.52	393	1	1	0	0	0.609	0
46	1	65	1	43	1	2	2	2	47.5	3.48	140	1	1	1	1	0.609	0
50	1	60	1	47	1	2	7	3	42.5	2.25	233	0	0	0	0	0.605	0
41	1	61	1	38	1	2	4	2	25.7	2.67	266	0	1	1	0	0.604	0
49	1	65	1	80	1	2	6	1	36.7	4.43	294	0	0	0	0	0.603	0
38	1	61	1	75	1	2	3	4	35.1	3.28	227	1	0	0	0	0.6002	0
70	1	78	1	65	2	2	4	3	36.7	1.54	241	0	1	1	1	0.599	0
75	1	79	1	58	1	1	3	3	27.7	3.77	353	1	0	0	0	0.5988	0
62	1	67	1	54	2	3	3	4	36.6	1.9	264	0	0	0	0	0.5933	0
64	1	69	1	59	1	2	3	2	35.8	4.41	240	0	0	0	0	0.5885	0
41	1	66	1	66	1	1	3	2	37.7	4.87	233	0	0	0	0	0.587	0
49	1	78	1	68	1	1	3	3	38.8	2.22	244	1	0	0	0	0.587	0
58	1	69	1	59	1	2	4	1	49.9	1.78	220	0	0	0	0	0.583	0
59	1	73	1	54	1	1	4	4	47.4	5.45	202	0	0	0	0	0.5795	0
58	1	69	1	67	2	2	2	2	35.9	2.92	427	0	0	0	0	0.5778	0
52	1	70	0	59	2	1	6	1	40.8	4.83	294	0	0	0	0	0.5774	1
	0	74	1	72	1	2	6	1	36.7	9.34	246	0	0	0	0	0.576	0
48	1	68	1	48	2	2	1	4	35.8	2.45	510	0	1	0	0	0.5732	0
40	1	58	1	58	1	2	4	2	38.1	4.16	216	0	0	0	0	0.5701	0
63	1	69	1	58	1	1	2	2	34.8	6.47	396	1	0	0	0	0.5679	0
43	1	63	1	74	1	3	4	1	30.1	4.56	294	0	0	1	1	0.567	0
42	1	72	1	54	2	2	3	4	32.6	3.98	132	0	0	0	0	0.567	0
66	1	50	1	65	1	2	3	1	39.9	1.43	206	0	0	0	0	0.567	0
44	1	74	1	66	1	1	4	2	40.4	3.47	229	0	0	0	0	0.563	0
59	1	71	1	63	1	3	6	1	29.5	8.45	323	0	0	0	0	0.559	0
70	1	69	1	76	1	2	3	4	40.5	3.67	241	0	0	1	0	0.5531	0
58	1	78	1	68	1	1	1	1	43.7	1.76	212	0	0	0	0	0.545	0
30	1	71	1	70	1	2	4	2	38.7	4.73	390	0	0	0	0	0.544	0
50	1	65	1	53	1	2	5	1	51.2	5.26	293	0	1	0	0	0.543	0
36	1	71	1	68	2	2	5	4	46.3	5.22	226	1	0	0	0	0.541	0
54	1	69	1	61	1	2	4	2	63.3	4.35	204	0	0	0	0	0.5409	0
50	1	77	1	52	1	2	6	2	36.8	2.12	309	0	1	1	0	0.534	0
42	1	69	1	53	1	1	4	3	47.5	3.41	257	1	0	0	0	0.5305	0
	0	24	1	54	1	2	1	6	29.3	2.39	487	0	0	0	1	0.514	0
52	1	72	1	52	2	2	1	4	37.7	5.25	209	0	0	0	0	0.5049	0
44	1	64	1	63	1	1	2	2	49.6	4.68	233	0	0	0	0	0.5012	0
61	1	80	0	65	2	2	3	1	50.8	2.74	278	0	1	1	0	0.4967	1
54	1	70	1	53	1	2	2	1	44.8	1.88	210	0	0	0	0	0.4967	0
50	1	72	1	67	2	2	6	2	57.9	2.56	274	0	0	0	0	0.496	0
53	1	78	1	67	2	1	3	4	25.8	2.1	299	0	0	0	0	0.4886	0
56	1	81	1	67	1	1	7	1	49.7	4.68	259	0	0	0	0	0.4872	0
64	1	69	1	44	1	3	6	4	38.2	1.62	211	0	0	0	0	0.485	0
61	1	73	1	68	2	2	3	2	36.8	2.6	295	0	1	0	0	0.4738	0
78	1	94	0	60	1	2	3	3	55.3	1.43	208	1	0	0	0	0.465	1
48	1	69	1	66	1	2	3	3	40.7	4.83	282	0	0	0	0	0.4592	0
41	1	75	1	47	2	3	2	1	37.1	5.16	276	0	0	1	1	0.4585	0
62	1	75	1	65	2	2	7	2	46.9	4.33	267	1	0	0	0	0.4567	0
39	1	85	1	80	1	1	3	4	37.7	9.82	390	0	0	0	0	0.456	0
59	1	77	1	77	1	2	3	4	36.2	4.28	474	0	1	0	0	0.455	0
25	1	33	1	47	1	2	3	1	17.8	2.12	224	0	0	0	0	0.4513	0
22	1	42	1	58	2	3	6	1	46.9	3.15	215	0	0	1	1	0.4505	0
	0	47	0	49	1	2	4	4	41.1	1.19	177	1	0	0	0	0.45	1
24	1	93	1	49	1	1	5	1	37.6	4.78	242	1	0	0	0	0.45	0
	0	27	0	65	1	3	3	1	25.6	10.43	469	0	1	0	0	0.444	1
53	1	73	1	48	1	2	6	1	37.5	2.42	238	0	0	0	0	0.4424	0
69	1	76	1	54	1	2	6	3	39.3	5.36	196	0	0	1	1	0.4346	0
14	0	36	1	67	2	2	6	1	47.8	4.93	263	0	0	0	0	0.4311	0
28	1	88	1	76	2	1	4	2	46.8	2.84	285	0	0	0	0	0.4262	0
26	1	36	1	69	2	2	1	1	58.9	2.9	213	0	0	0	0	0.4188	0
70	1	87	1	60	1	2	4	1	35.7	1.75	152	1	0	0	0	0.404	0
67	1	81	1	62	1	2	3	2	35.8	5.32	262	0	1	0	0	0.4033	0
21	1	100	1	50	2	2	3	2	39.5	1.5	267	0	0	0	0	0.4009	0
81	1	99	1	48	1	1	2	1	35.9	3.79	144	0	0	0	0	0.399	0
19	1	30	1	48	2	2	5	2	42.6	12.6	235	0	0	0	0	0.3985	0
46	1	93	1	58	1	2	3	1	45.6	2.67	251	0	0	0	0	0.3982	0
	0	60	1	55	1	2	6	1	43.8	3.15	249	0	0	0	0	0.396	0
48	1	75	1	70	2	3	3	4	35.8	2.85	222	0	0	0	0	0.395	0
52	1	91	1	68	1	3	3	1	36.8	12.94	470	1	1	1	1	0.3765	0
47	1	112	1	52	1	2	5	2	37.9	4.94	184	0	0	0	0	0.369	0
69	1	108	1	58	1	1	7	3	38.1	1.53	264	0	0	0	0	0.3679	0
63	1	81	1	48	2	2	4	2	32.7	2.42	273	0	0	0	0	0.3665	0
67	1	89	1	63	1	3	3	2	39.4	5.46	238	0	0	0	0	0.3554	0
96	1	103	1	45	1	2	3	2	35.3	1.39	217	0	0	0	0	0.3542	0
70	1	90	1	56	2	2	3	1	56.6	3.32	486	0	0	0	0	0.352	0
75	1	85	1	40	1	2	1	1	42.8	22.65	285	0	0	0	0	0.3445	0
6	1	18	1	78	1	3	5	4	40.5	12.52	409	0	1	1	0	0.3421	0
40	1	69	1	53	1	3	1	2	18.1	3.11	227	0	0	1	1	0.3412	0
26	1	30	1	65	2	2	4	3	37.8	2.54	206	0	0	1	1	0.3333	0
	0	25	0	53	2	2	2	2	36.9	1.65	246	0	0	0	0	0.3096	1
63	1	85	1	56	1	2	5	2	38.8	9.99	392	1	0	0	0	0.255	0
